# Supplementary material for: Patterns of fatty acid usage in two nocturnal insectivores: the Mediterranean house gecko (Hemidactylus turcicus) and the Etruscan pygmy shrew (Suncus etruscus)
Source: J Exp Biol. 2023 Oct 11;226(19):jeb245963. doi: 10.1242/jeb.245963 (PMC10656425; doi:10.1242/jeb.245963)
Supplement: Table S1. [file jexbio-226-245963-TableS1.xlsx]

## Sheet: Supp Table 1
Species	FA	animal ID	Day or night	peak δ13CO2	Hour of peak	Time to peak (h)	mean 12CO2	peak to 25% (h)	feces δ13CO2	Notes
Hemidactylus turcicus	LA	NA	NA	85.5169	18:06:00	54.8462	290.24	34.0884
Hemidactylus turcicus	LA	NA	NA	208.109	18:08:00	25.1294	266.729	50.3857
Hemidactylus turcicus	LA	NA	NA	228.231	18:13	29.2186	483.221	40.0784
Hemidactylus turcicus	LA	NA	NA	260.111	16:19	31.988	352.841	27.955		no tail
Hemidactylus turcicus	LA	NA	NA	128.186	20:58	72.974	167.5	NA		ended at 130 without reaching 25%
Hemidactylus turcicus	OA	NA	NA	158.634	3:45	65.2422	208.16	57.7996		shed skin
Hemidactylus turcicus	OA	NA	NA	261.02	18:20	54.1813	195.969	57.4001
Hemidactylus turcicus	OA	NA	NA	158.411	18:05:00	29.0902	279.659	29.2768
Hemidactylus turcicus	OA	NA	NA	260.518	18:06:00	28.0919	397.202	22.9338
Hemidactylus turcicus	OA	NA	NA	25.4083	20:27	31.4483	437.862	8.65055		shed skin
Hemidactylus turcicus	OA	NA	NA	221.784	15:45	31.2479	308.063	27.8528
Hemidactylus turcicus	OA	NA	NA	175.703	0:27	27.7924	357.65	21.7101		shed skin
Hemidactylus turcicus	PA	NA	NA	12.9188	6:42	18.8578	216.77	14.5577
Hemidactylus turcicus	PA	NA	NA	66.3737	23:35	32.0742	180.088	28.8303
Hemidactylus turcicus	PA	NA	NA	-1.86059	6:14	17.2416	172.99	13.4268
Hemidactylus turcicus	PA	NA	NA	-14.6642	21:08:00	32.9705	541.382	36.3811
Hemidactylus turcicus	PA	NA	NA	-22.4063	2:44		301.208	NA		no clear peak
Hemidactylus turcicus	PA	NA	NA	1.97058	20:21	30.1861	254.78	34.0179
Hemidactylus turcicus	LA	NA							92.441
Hemidactylus turcicus	LA	NA							19.964
Hemidactylus turcicus	LA	NA							24.556
Hemidactylus turcicus	LA	NA							3.21
Hemidactylus turcicus	OA	NA							-19.289
Hemidactylus turcicus	OA	NA							-9.113
Hemidactylus turcicus	OA	NA							-17.481
Hemidactylus turcicus	OA	NA							-8.362
Hemidactylus turcicus	OA	NA							-2.716
Hemidactylus turcicus	PA	NA							153.533
Hemidactylus turcicus	PA	NA							58.124
Hemidactylus turcicus	PA	NA							-22.436
Hemidactylus turcicus	PA	NA							777.612
Hemidactylus turcicus	PA	NA							247.796
Hemidactylus turcicus	control	NA							-24.108
Hemidactylus turcicus	control	NA							-24.325
Hemidactylus turcicus	control	NA							-23.481
Hemidactylus turcicus	control	NA							-23.21
Hemidactylus turcicus	control	NA							-23.345
Suncus etruscus	LA	E	day	166.741		1.63177	1296.42	4.04941
Suncus etruscus	LA	E	night	204.645		2.53904	1046.72	1.12363
Suncus etruscus	LA	G	day	102.842		0.979558	1307.43	2.0477
Suncus etruscus	LA	G	night	144.105		1.88865	1132.53	2.10834
Suncus etruscus	LA	gg1	day	145.245		1.23374	1060.56	4.62758
Suncus etruscus	LA	gg1	night	158.451		0.981703	1014.25	3.1697
Suncus etruscus	LA	gg2	day	238.214		2.78868	1208.09	NA		ended without reaching 25%
Suncus etruscus	LA	gg2	night	250.943		1.3065	785.35	3.66545
Suncus etruscus	LA	I	day	231.894		3.32495	1334.9	5.04754
Suncus etruscus	LA	I	night	236.24		1.03354	741.981	5.76596
Suncus etruscus	LA	J	day	46.7418		0.89033	1368.8	3.73599
Suncus etruscus	LA	J	night	93.9369		1.04509	1027.15	9.44106
Suncus etruscus	LA	K	day	12.1287		0.761946	1280.5	2.68772
Suncus etruscus	LA	K	night	169.173		0.659998	554.602	10.6128
Suncus etruscus	OA	E	day	186.729		2.45337	1516.34	3.44543
Suncus etruscus	OA	E	night	198.452		1.86201	582.485	6.60584
Suncus etruscus	OA	G	day	12.3841		0.616029	1019.89	5.69802
Suncus etruscus	OA	G	night	34.7816		2.19079	1375.11	0.864785
Suncus etruscus	OA	gg1	day	92.7789		1.92158	639.723	1.23279
Suncus etruscus	OA	gg1	night	212.295		1.00615	812.812	2.20526
Suncus etruscus	OA	gg2	day	237.711		0.643452	747.635	9.3792
Suncus etruscus	OA	gg2	night	229.391		1.29866	1352.54	3.70417
Suncus etruscus	OA	I	day	355.999		6.225	729.118	NA		ended without reaching 25%
Suncus etruscus	OA	I	night	132.796		0.741488	779.098	2.86663
Suncus etruscus	OA	J	day	261.091		2.42294	896.445	6.92807
Suncus etruscus	OA	J	night	122.339		1.40054	1284.42	2.42884
Suncus etruscus	OA	K	day	141.916		1.30419	1112.78	5.14434
Suncus etruscus	OA	K	night	39.7333		1.01569	920.925	2.0062
Suncus etruscus	PA	E	day	72.8592		5.8834	1249.91	NA		ended without reaching 25%
Suncus etruscus	PA	E	night	18.8329		2.88654	1144.11	2.08772
Suncus etruscus	PA	G	day	4.9458		1.86481	1234.97	3.42355
Suncus etruscus	PA	G	night	-16.0364		0.734837	1607.88	2.83002
Suncus etruscus	PA	gg1	day	0.601572		10.8615	1310.93	0.021203
Suncus etruscus	PA	gg1	night	-10.1411		1.92909	1626.65	1.38624
Suncus etruscus	PA	gg2	day	-10.794		1.78109	894.993	3.29066
Suncus etruscus	PA	gg2	night	4.1299		2.29438	1421.55	1.45066
Suncus etruscus	PA	I	day	-17.2336		4.03271	1104.89	NA		no clear peak
Suncus etruscus	PA	I	night	-19.7789		8.78438	1050.71	NA		no clear peak
Suncus etruscus	PA	J	day	0.382803		4.46072	1663.94	0.02927
Suncus etruscus	PA	K	day	-11.7165		3.37727	1573.84	0.128598
Suncus etruscus	PA	K	night	13.6555		1.68695	752.234	1.66196
Suncus etruscus	PA	K							86
Suncus etruscus	PA	K							381.429
Suncus etruscus	PA	K							313.069
Suncus etruscus	PA	K							228.567
Suncus etruscus	PA	gg2							497.212
Suncus etruscus	PA	gg2							192.806
Suncus etruscus	PA	gg2							229.064
Suncus etruscus	PA	gg2							564.722
Suncus etruscus	PA	gg1							363.41
Suncus etruscus	PA	gg1							556.407
Suncus etruscus	PA	gg1							398.457
Suncus etruscus	PA	gg1							440.708
Suncus etruscus	PA	G							982.239
Suncus etruscus	PA	G							711.245
Suncus etruscus	PA	G							866.673
Suncus etruscus	PA	G							309.189
Suncus etruscus	PA	I							216.237
Suncus etruscus	PA	I							172.336
Suncus etruscus	PA	I							140.927
Suncus etruscus	PA	I							142.95
Suncus etruscus	OA	gg1							-8.187
Suncus etruscus	OA	gg1							-18.385
Suncus etruscus	OA	gg1							-13.44
Suncus etruscus	OA	gg1							-14.627
Suncus etruscus	OA	I							-4.916
Suncus etruscus	OA	I							-11.659
Suncus etruscus	OA	I							-2.93
Suncus etruscus	OA	I							-7.256
Suncus etruscus	OA	gg2							13.07
Suncus etruscus	OA	gg2							-3.062
Suncus etruscus	OA	gg2							-8.263
Suncus etruscus	OA	gg2							8.244
Suncus etruscus	OA	G							-14.013
Suncus etruscus	OA	G							-11.885
Suncus etruscus	OA	G							-8.941
Suncus etruscus	OA	G							1.262
Suncus etruscus	OA	k							-7.903
Suncus etruscus	OA	k							-9.754
Suncus etruscus	OA	k							-10.995
Suncus etruscus	OA	k							-9.152
Suncus etruscus	LA	gg2							6.083
Suncus etruscus	LA	gg2							5.427
Suncus etruscus	LA	gg2							7.784
Suncus etruscus	LA	gg2							6.253
Suncus etruscus	LA	G							-8.346
Suncus etruscus	LA	G							-3.089
Suncus etruscus	LA	G							-12.247
Suncus etruscus	LA	G							18.219
Suncus etruscus	LA	gg1							13.831
Suncus etruscus	LA	gg1							4.632
Suncus etruscus	LA	gg1							20.675
Suncus etruscus	LA	gg1							14.538
Suncus etruscus	LA	I							21.167
Suncus etruscus	LA	I							53.358
Suncus etruscus	LA	I							64.747
Suncus etruscus	LA	I							35.678
Suncus etruscus	LA	K							58.003
Suncus etruscus	LA	K							31.717
Suncus etruscus	LA	K							47.033
Suncus etruscus	LA	K							36.544
Suncus etruscus	control	gg2							-25.549
Suncus etruscus	control	gg2							-25.607
Suncus etruscus	control	gg2							-25.546
Suncus etruscus	control	gg2							-25.546
Suncus etruscus	control	G							-23.447
Suncus etruscus	control	G							-25.635
Suncus etruscus	control	G							-24.388
Suncus etruscus	control	G							-23.378
Suncus etruscus	control	gg1							-22.657
Suncus etruscus	control	gg1							-22.984
Suncus etruscus	control	gg1							-22.587
Suncus etruscus	control	gg1							-21.845
Suncus etruscus	control	I							-25.733
Suncus etruscus	control	I							-25.733
Suncus etruscus	control	I							-22.192
Suncus etruscus	control	I							-22.064
Suncus etruscus	control	K							-22.241
Suncus etruscus	control	K							-23.674
Suncus etruscus	control	K							-22.957
Suncus etruscus	control	K							-22.93
